# Supplementary material for: Physiological Impacts on the Mosquito Vector Hosts Refine Vectorial Capacity Estimates of Mayaro Virus Transmission Risk
Source: Viruses. 2025 Aug 23;17(9):1155. doi: 10.3390/v17091155 (PMC12474012; doi:10.3390/v17091155)
Supplement: Supplementary file 1 [file viruses-17-01155-s001.zip]

Archive with 1 entries (1 files):
- viruses-3746466-supplementary.pdf
